# Supplementary material for: The COVID-19 Community Research Partnership: a multistate surveillance platform for characterizing the epidemiology of the SARS-CoV-2 pandemic
Source: Biol Methods Protoc. 2022 Nov 28;7(1):bpac033. doi: 10.1093/biomethods/bpac033 (PMC9789889; doi:10.1093/biomethods/bpac033)
Supplement: bpac033_Supplementary_Data [file bpac033_supplementary_data.zip]

Archive with 8 entries (8 files):
- Daily COVID-like Ilness Report.docx
- Enrollment Questionnaire, Wake Forest.docx
- Organizational Structure.docx
- Registration and Demographic Form.docx
- Supplementary Table 3 - Serology Test Characteristics.docx
- Supplementary_Table_2_-_EHR_Data.docx
- Supplementary-Table4.docx
- Collaborating Health Systems, and Enrolment Strategy.docx
